# Supplementary material for: Enhanced prevention on postoperative atrial fibrillation by using anti-inflammatory biodegradable drug patch
Source: Regen Biomater. 2025 May 14;12:rbaf040. doi: 10.1093/rb/rbaf040 (PMC12202098; doi:10.1093/rb/rbaf040)
Supplement: rbaf040_Supplementary_Data [file rbaf040_supplementary_data.zip]

Archive with 1 entries (1 files):
- Support Information.docx
